# Supplementary material for: Effects of weight loss on bone turnover, inflammatory cytokines, and adipokines in Chinese overweight and obese adults
Source: J Endocrinol Invest. 2022 May 30;45(9):1757–67. doi: 10.1007/s40618-022-01815-5 (PMC9360139; doi:10.1007/s40618-022-01815-5)
Supplement: Supplementary file 1 — Supplementary file1 (XLSX 36 KB) [file 40618_2022_1815_MOESM1_ESM.xlsx]

## Sheet: Dietary Intake
ID	Name	Baseline							After 10% weight loss
		energy(kcal/d)	carbohydrates(g/d)	protein(g/d)	lipids(g/d)	calcium (mg/d)	phosphorus (mg/d)		energy(kcal/d)	carbohydrates(g/d)	protein(g/d)	lipids(g/d)	calcium (mg/d)	phosphorus (mg/d)
1002	郝琪雪	910.6	115.4	41.3	34.7	250.4	558.2		745.9	43.3	58.7	40.5	475.9	568.5
1003	张丽华	3382.1	384.3	105.8	167.5	1001.5	1606		1613.9	123.8	97	84.6	896.7	1155.1
1004	张立红	2590.9	469.9	79.5	48.4	405.7	1469.9		1167.7	80.6	72.9	63.8	671.6	1116.9
1008	潘禹铮	1155.5	153.3	35.1	47.1	402.1	600.8		1254.5	140.3	77.8	50	577.2	1108
1009	郑春玲	1261.1	181.2	35.6	46.9	566.8	654.1		934.7	65	52.2	55.41	344	557.7
1011	贾南	914.6	106.6	32.6	41.1	314.5	591.4		898.3	55.9	79.2	42.1	520.9	945.3
1014	张平	2051.6	265.7	58.1	86.4	460.8	999.3		1051.6	48.4	84	61.9	497.6	988.8
1018	徐鑫	1452.9	211	39.1	52.1	203.4	583.5		1401	121.9	98.8	64.3	919.1	1392.4
1019	马原	3392.4	501.6	212.7	77.5	1710.9	1503.1		1019.8	96	62	45.5	610	596.4
1024	明明	1176.9	150.4	41.9	46.5	171.7	678.9		690.3	37.8	56.4	37.7	762.3	833.3
1028	闫素伟	1182.8	111.4	37.7	70.4	363.7	563		1437	124.4	75.1	74.1	413.3	794.8
1032	任立红	1256	209.3	41.1	31.5	211.2	712.9		1505.5	184.6	87.2	52	623.6	1219.3
1033	崔海岗	1941.2	288.6	84.1	52	180.4	1034.1		659.3	22.1	53.2	40.5	491.1	678.1
1034	王桐桐	1412.8	150.3	66.7	65.5	380.5	731.5		909.3	76.8	42.5	52.2	159.8	606.4
1037	梁文华	1557.4	214.3	52.8	59.1	458.3	872.5		889.7	52.2	69.5	46.4	432.8	800.4
1044	谷玮玮	1760.3	233.6	74.8	64.5	300.7	1038		1200.3	94.4	100.3	50.5	552.9	1158.3
1045	赵晓霞	1650.6	261.8	49.8	48.2	579	886.9		999.8	106.3	67.9	40	582.5	958.4
1047	赵丛	2021.2	337.7	71.7	94.1	1265.5	910.5		1785.2	184.6	90	80.4	874.8	1020.2
1051	李慧敏	2006.7	252.6	58	89.9	667.2	1014.6		1198.4	152.7	76.8	37.1	827.9	1087.9
1052	张红梅	1789	288.1	60.6	48	387.6	1025.4		942.3	90.6	64.6	41.2	662	690.2
1056	宋丽莎	2443.3	299.3	122.8	86.8	523.6	1566.6		1327.1	74.3	96.3	73	715.9	1082
1058	郭晓华	2060	268.8	109.7	63.3	2105.4	1905.6		1320	204	67.8	30.4	519.3	1257
1060	韩晓伟	2049.7	275.1	71.5	75.9	235.7	824.2		1134	82	80.5	57	469.9	869.9
1061	范琳琳	868.9	113.9	18.9	37.9	415.2	407.4		751.6	49.8	41.4	44.1	514.2	768.4
1062	王亚楠	1569	232.5	63	45.6	309.4	808.1		959.4	55.6	57	57.6	513.4	793.5
1068	马晓琳	1353.5	118.8	68.8	72	198.3	1255.9		1414.3	151.5	84.6	53.8	636.7	1301
1077	倪达	2310.7	319.1	73.2	84.8	477.4	1139.8		1236.5	108.3	99.2	48.3	732.8	1578.2
1082	马春敏	2171.9	298.4	74.4	77.9	380.7	1158.2		1091.3	113.8	68	47.2	435	933
1095	任迪	2128.5	323.1	76.1	62.1	247.7	1113.4		867.7	84.5	58.1	34.5	809	966.2
1099	颜磊	2036	220.9	97.4	89.8	509.6	1336.8		817.9	85.9	47.4	34.2	364.1	497.4
1100	孙晓伟	2866.6	438.1	94.3	86.1	225.8	1092.3		1263.9	124.7	78.1	52.5	933.4	1400.8
1101	段思雯	2325.9	372.4	76.3	60.7	501.5	1083.3		1119.3	130.7	87.7	34.3	743.3	1409.7
1103	张茜	3233.7	460.7	123.2	102.2	931	1839.6		1626.3	164	68.9	86.9	667.8	1241.7
1105	乔燕洁	1631.6	172.3	54.7	82.5	1078	1166.6		878.2	59.7	54.1	48.6	741.9	885.9
1106	杨晓娇	1695.9	169.3	60.3	92.1	147.5	857.7		1189.3	119.4	50.6	61.8	976.6	947.7
1107	张亚丽	1755.8	272.5	58.5	51.8	463	825.6		729.4	59.3	49.8	34	451.9	573.8
1069	袁充	2229.7	348.7	103.8	48.3	306.2	1316.9		1009.6	64.6	59.1	60.3	669.5	951.4

## Sheet: Body composition
ID	Baseline								After 10% weight loss
	Body weight (kg)	BMI (kg/m2)	Fat body mass (kg)	Lean body mass (kg)	Body water (kg)	Minerals (kg)	Basal metabolism (kcal)		Body weight (kg)	BMI (kg/m2)	Fat body mass (kg)	Lean body mass (kg)	Body water (kg)	Minerals (kg)	Basal metabolism (kcal)
1002	72.5	27.3	24.8	47.7	34.3	4.1	1280		68.5	25.8	23.2	45.3	32.6	3.9	1256
1003	95.1	32.1	37.5	57.6	41.5	5.3	1291		85.5	28.9	30.7	54.8	39.5	4.8	1255
1004	93.8	32.8	37.1	56.7	40.8	5.3	1300		84.3	29.5	30.1	54.2	39	4.8	1272
1008	66.8	24.2	22.5	44.3	31.9	3.8	1237		60.6	22	17.2	43.4	31.2	3.5	1226
1009	66.3	24.7	20.9	45.4	32.7	3.8	1149		60	22.3	17.1	42.9	30.9	3.4	1123
1011	85.9	31.2	30.4	55.5	40	4.8	1378		77.2	28	25.9	51.3	36.9	4.4	1335
1014	91.9	34.6	39	52.9	38.1	5.1	1310		83.5	31.4	33	50.5	36.4	4.6	1284
1018	105.3	37.3	43.1	62.2	44.8	5.9	1430		94.7	33.6	38.3	56.4	40.6	5.3	1367
1019	108.7	33.5	30.8	77.9	56.1	6.2	1844		97	29.9	29.9	67.1	48.3	5.5	1694
1024	68.4	26.7	24.1	44.3	31.9	3.9	1181		60.8	23.8	19.8	41	29.5	3.5	1146
1028	85.3	28.8	26.4	58.9	42.4	4.9	1544		76.1	25.7	19.7	56.4	40.6	4.4	1504
1032	70	29.1	25.8	44.2	31.8	4	1195		55.3	23	15.3	40	28.8	3.2	1149
1033	109	37.7	42.3	66.7	48	6.1	1724		98.4	34	35.7	62.7	45.1	5.6	1663
1034	72.2	25.6	23.1	49.1	35.4	4.1	1320		65.5	23.2	19.2	46.3	33.3	3.8	1287
1037	59.9	26.6	21.3	38.6	27.8	3.4	1158		54.3	24.1	16.4	37.9	27.3	3.1	1148
1044	83.8	29.7	30.4	53.4	38.4	4.8	1310		74.9	26.5	23.9	51	36.7	4.3	1278
1045	72.6	26.7	25.2	47.4	34.1	4.1	1182		65.7	24.1	20.7	45	32.4	3.7	1157
1047	88.7	30	31.7	57	41	5	1385		79.9	27	26.2	53.7	38.7	4.5	1350
1051	77.8	31.2	29.4	48.4	34.8	4.4	1229		69.7	27.9	23.9	45.8	33	3.9	1201
1052	67.5	25.4	21.8	45.7	32.9	3.8	1175		60.2	22.7	16.8	43.4	31.2	3.5	1150
1056	98.6	38.5	41.5	57.1	41.1	5.5	1384		89	34.8	35	54	38.9	5	1351
1058	81	30.5	31.1	49.9	35.9	4.6	1235		69.3	26.1	22.7	46.6	33.6	3.9	1193
1060	83.8	29	31.2	52.6	37.9	4.7	1339		75.2	26	25.6	49.6	35.7	4.3	1307
1061	70.1	27.4	24.9	45.2	32.5	4	1251		63.5	24.8	21.2	42.3	30.5	3.6	1221
1062	71.6	26.6	25	46.6	33.6	4	1267		64.2	23.9	20.1	44.1	31.8	3.6	1240
1068	80.9	29.7	30.7	50.2	36.1	4.6	1297		73.1	26.9	25.3	47.8	34.4	4.1	1271
1077	90.8	30	24	66.8	48.1	5.2	1675		81.3	26.9	19.8	61.5	44.3	4.7	1598
1082	59.9	26.6	20.3	39.6	28.5	3.4	1158		52.4	23.3	15.4	37	26.6	3	1130
1095	105.6	35.7	41.9	63.7	45.9	5.9	1507		94.9	32.1	35.6	59.3	42.7	5.3	1461
1099	99.6	31.8	30.3	69.3	49.9	5.7	1669		90.6	28.9	24.4	66.2	47.7	5.2	1621
1100	112.4	35.9	37.5	74.9	53.9	6.4	1813		103.8	33.1	31.5	72.3	52.1	5.9	1766
1101	112.4	40.3	47.9	64.5	46.4	6.3	1434		101.6	36.4	42.3	59.3	42.7	5.7	1381
1103	114.3	35.5	46.4	67.9	48.9	6.4	1507		103	32	39.8	63.2	45.5	5.8	1458
1105	68.8	26.9	22.5	46.3	33.3	3.9	1265		62.9	24.6	19.7	43.2	31.1	3.6	1233
1106	74.8	28.9	27	47.8	34.4	4.2	1284		67.7	26.1	23	44.7	32.2	3.8	1251
1107	76.2	28.7	27.3	48.9	35.2	4.3	1270		72.8	27.4	25.5	47.3	34.1	4.1	1253
1069	97.9	33.1	31.4	66.5	47.9	5.5	1586		90.7	30.7	28.9	61.8	44.5	5.1	1505

## Sheet: Serum markers
ID	Baseline										After 10% weight loss
	IL-1β (pg/ mL)	IL-2 (pg/mL)	IL-6 (pg/ mL)	IL-8 (pg/ mL)	IL-10 (pg/mL)	TNF-α (pg/mL)	Leptin (ng/mL)	Adiponectin (μg/mL)	Acylated ghrelin (pg/mL)		IL-1β (pg/ mL)	IL-2 (pg/mL)	IL-6 (pg/ mL)	IL-8 (pg/ mL)	IL-10 (pg/mL)	TNF-α (pg/mL)	Leptin (ng/mL)	Adiponectin (μg/mL)	Acylated ghrelin (pg/mL)
1002	6.686	12.97	5.426	5.036	7.716	7.658	42.381	6.678	4.676		8.043	9.029	6.628	5.459	7.243	7.391	23.328	9.583	3.169
1003	7.404	16.547	6.656	6.748	9.58	8.685	68.962	5.472	60.586		23.379	17.108	18.209	6.092	25.285	17.561	36.996	7.391	86.935
1004	5.582	10.501	6.137	5.115	7.061	8.618	43.084	3.082	12.253		4.985	11.525	4.846	4.355	6.53	6.879	25.74	3.975	2.748
1008	5.913	11.471	4.852	4.426	6.556	7.235	42.761	6.995	4.341		4.557	10.518	4.922	5.129	6.107	7.102	16.143	12.433	2.671
1009	6.456	8.966	4.976	4.964	5.486	6.968	27.089	6.737	4.872		6.498	10.207	4.771	4.176	4.999	6.724	12.986	6.068	24.113
1011	6.372	12.043	4.938	5.855	8.393	6.502	41.813	4.564	4.507		5.211	11.843	4.954	4.046	6.814	7.413	19.696	5.754	26.885
1014	4.517	10.242	5.656	4.677	6.944	9.783	25.567	7.148	6.453		10.482	8.825	3.893	5.07	48.929	15.308	37.68	5.082	5.482
1018	6.665	13.053	5.301	5.101	8.822	7.814	73.167	8.117	20.469		5.142	9.321	3.967	5.04	19.176	8.116	29.016	6.709	48.541
1019	6.414	11.752	4.664	4.527	6.918	8.372	46.433	8.8	11.1		6.707	12.547	6.865	4.95	7.743	7.302	14.089	8.413	25.422
1024	6.247	16.104	4.333	3.767	8.034	5.352	30.94	10.898	20.607		7.445	11.297	2.108	4.971	49.956	8.116	18.865	7.883	10.577
1028	9.293	10.527	5.602	30.632	6.762	10.03	22.255	7.564	5.047		6.524	8.889	2.132	4.094	12.7	6.269	16.592	3.737	37.063
1032	7.059	11.562	2.307	4.589	49.74	10.331	14.829	5.521	2.925		6.313	10.379	3.453	4.629	11.407	5.768	5.021	8.622	17.079
1033	4.231	10.371	2.495	4.629	47.55	11.55	30.029	5.704	128.75		5.882	8.994	2.149	4.158	10.817	7.736	8.806	4.568	5.275
1034	7.62	15.295	1.79	4.723	48.335	6.269	10.779	4.579	9.829		5.477	9.027	0.225	4.579	9.18	4.405	6.439	5.698	33.319
1037	8.146	10.157	2.389	5.343	51.009	9.312	16.444	4.733	23.564		5.742	8.962	1.94	4.307	11.08	7.707	26.519	5.199	20.284
1044	7.103	9.574	2.424	3.92	14.127	6.181	27.514	6.593	7.079		5.733	8.231	3.405	4.599	10.751	5.384	85.234	7.322	14.153
1045	4.47	5.229	2.301	3.786	12.828	5.65	19.677	5.665	11.065		5.178	7.996	2.875	4.346	10.916	7.473	61.079	19.473	18.528
1047	5.61	10.56	2.572	3.766	10.685	4.762	4.691	4.365	4.062		5.116	9.28	1.865	4.887	11.44	5.177	17.692	10.254	13.532
1051	11.947	9.746	3.145	5.318	11.96	6.151	26.644	4.529	15.309		5.566	7.641	0.653	4.247	10.388	5.029	27.396	6.633	29.57
1052	5.636	8.832	2.673	4.302	12.443	4.732	17.478	8.224	41.867		6.085	10.387	0.965	5.055	12.668	7.385	1.068	17.402	61.118
1056	5.363	8.726	1.493	4.158	10.751	4.524	11.5	4.495	15.309		5.319	10.948	0.686	4.668	10.817	4.257	32.572	4.265	31.542
1058	5.698	8.515	1.126	4.118	12.828	5.354	62.466	9.003	12.033		5.539	9.468	0.822	1.92	17.672	3.63	7.021	6.057	45.909
1060	4.78	8.954	1.385	3.846	10.652	4.732	57.702	4.528	11.815		5.627	7.883	0.822	3.766	12.186	3.719	2.194	4.917	26.232
1061	5.31	7.649	1.498	3.613	13.717	4.078	37.712	4.617	107.014		5.513	9.011	4.669	4.074	39.387	6.416	20.354	3.494	457.781
1062	5.847	7.673	0.932	3.424	10.949	5.325	43.324	9.175	23.81		4.983	9.451	1.25	4.039	10.817	4.257	44.74	5.423	20.376
1068	5.97	7.706	1.154	4.49	9.146	5.177	9.511	23.156	5.665		5.566	9.272	0.643	4.024	12.121	2.939	13.089	6.839	4.412
1077	5.539	8.929	0.535	3.429	9.72	3.689	23.064	3.648	6.176		5.504	8.905	0.307	3.394	14.472	3.36	5.125	2.845	7.821
1082	5.557	8.393	0.943	3.344	7.344	5.088	9.565	7.082	15.472		5.001	6.438	0.883	3.672	13.875	5.147	13.642	13.191	11.634
1095	5.623	14.527	4.943	4.183	8.273	6.325	60.205	5.378	30.667		6.184	9.799	5.388	6.265	8.647	7.013	50.227	5.357	8.944
1099	7.489	13.638	4.857	4.792	6.892	7.613	34.863	7.541	18.661		6.267	9.368	6.332	4.054	9.417	7.368	18.273	4.952	4.603
1100	6.33	11.236	3.953	3.551	5.036	9.805	47.369	4.531	11.455		7.341	8.394	5.618	4.383	9.539	8.372	14.837	4.557	24.547
1101	4.72	12.942	6.17	4.276	11.543	6.236	10.49	10.657	10.268		7.915	12.427	5.525	4.269	7.087	6.369	5.791	8.461	7.52
1103	5.768	12.007	5.252	4.749	7.165	7.725	56.625	5.393	15.799		8.065	8.662	5.503	4.814	6.543	5.794	39.827	6.078	3.813
1105	7.51	12.153	4.987	4.821	7.035	5.993	72.208	5.514	11.065		15.545	12.016	5.432	5.704	8.034	6.68	54.666	7.747	8.657
1106	5.252	11.011	5.263	5.287	8.007	9.446	33.112	6.392	10.646		10.296	9.614	5.926	4.677	9.349	7.502	18.045	6.728	29.733
1107	7.745	9.879	4.922	4.534	5.967	9.536	44.586	5.211	17.958		4.74	9.447	3.974	5.201	6.517	6.081	21.336	5.843	10.785
1069	5.006	12.961	4.755	3.336	6.043	5.639	51.04	6.874	6.706		5.602	10.796	4.6	4.785	5.954	10.345	24.72	6.742	5.43

## Sheet: PINP
PINP(ng/mL)
Female(Baseline)	Female(10% weight loss)	Male(Baseline)	Male(10% weight loss)	Total(Baseline)	Total(10% weight loss)
50.87	37.68	111.8	63.67	50.87	37.68
54.93	44.11	52.8	40.49	54.93	44.11
28.56	27.86	52.68	49.69	28.56	27.86
51.1	49.64	29.23	23.22	51.1	49.64
42.03	32.52	32.89	49.87	42.03	32.52
45.98	49.13	40.65	36.26	45.98	49.13
42.92	39.89	46.9	45	42.92	39.89
29.91	55.4			29.91	55.4
36.63	34.12			36.63	34.12
44.89	32.82			44.89	32.82
104.8	63.02			104.8	63.02
52.53	34.7			52.53	34.7
49.08	43.75			49.08	43.75
66.55	47.41			66.55	47.41
35.56	23.64			35.56	23.64
38.89	19.76			38.89	19.76
50.41	35.97			50.41	35.97
48.91	34.68			48.91	34.68
26.9	19.18			26.9	19.18
40.32	48.88			40.32	48.88
32.85	33.06			32.85	33.06
60.32	37.86			60.32	37.86
40.08	41.82			40.08	41.82
35.96	27.11			35.96	27.11
33.85	27.61			33.85	27.61
26.07	23.57			26.07	23.57
83.9	69.29			83.9	69.29
46.7	38.1			111.8	63.67
49.2	39.3			52.8	40.49
43.8	37.6			52.68	49.69
				29.23	23.22
				32.89	49.87
				40.65	36.26
				46.9	45
				46.7	38.1
				49.2	39.3
				43.8	37.6

## Sheet: β-Crosslaps
β-Crosslaps (ng/mL)
Female(Baseline)	Female(10% weight loss)	Male(Baseline)	Male(10% weight loss)	Total(Baseline)	Total(10% weight loss)
0.304	0.279	0.424	0.473	0.304	0.279
0.204	0.301	0.759	0.587	0.204	0.301
0.254	0.31	0.499	0.388	0.254	0.31
0.285	0.298	0.233	0.245	0.285	0.298
0.273	0.31	0.549	0.595	0.273	0.31
0.535	0.465	0.635	0.794	0.535	0.465
0.303	0.291	0.518	0.476	0.303	0.291
0.253	0.339			0.253	0.339
0.249	0.229			0.249	0.229
0.704	0.727			0.704	0.727
0.286	0.301			0.286	0.301
0.282	0.369			0.282	0.369
0.141	0.173			0.141	0.173
0.233	0.326			0.233	0.326
0.272	0.256			0.272	0.256
0.218	0.205			0.218	0.205
0.291	0.375			0.291	0.375
0.28	0.329			0.28	0.329
0.547	0.36			0.547	0.36
0.374	0.478			0.374	0.478
0.286	0.331			0.286	0.331
0.25	0.187			0.25	0.187
0.234	0.394			0.234	0.394
0.981	1			0.981	1
0.219	0.3			0.424	0.473
0.285	0.327			0.759	0.587
0.336	0.314			0.499	0.388
0.293	0.308			0.233	0.245
0.327	0.346			0.549	0.595
0.368	0.312			0.635	0.794
				0.518	0.476
				0.219	0.3
				0.285	0.327
				0.336	0.314
				0.293	0.308
				0.327	0.346
				0.368	0.312

## Sheet: 25(OH)D&PTH
25(OH) VitD (Baseline)	25(OH) VitD (10% weight loss)	PTH (Baseline)	PTH (10% weight loss)
16.9	20.68	88.02	98.6
12.7	15.29	95.22	123.8
13.56	22.76	135.2	64.06
14.79	20.46	112	106.7
13.56	17.94	67.69	78.75
15.65	17.59	63.61	45.74
15.95	25.1	94.58	99.57
19.89	12.09	140.7	77.82
18.71	26.47	99.87	71.38
25.27	18.37	67.66	57.94
17.8	17.66	79.4	69.55
22.33	23.02	67.06	45.22
20.56	17.45	26.39	46.73
15.71	26.57	75.22	63.62
24.39	24.87	125.6	95.25
14.46	19.51	72.11	82.14
15.17	15.97	105.8	56.39
17.07	27.51	114.7	71.45
14.37	19.37	124.2	120.8
16.6	21.05	76.04	68.12
21.93	23.86	90.95	58.03
26	27.79	92.44	64.94
24.53	29.94	121.2	43.94
14.47	33.07	26.98	21.53
14.33	21.49	99.49	59.61
16.16	16.64	104.4	52.1
18.45	24.55	110.7	72.06
21.46	26.09	69.96	95.99
12.04	13.55	124.7	115.7
9.97	11.92	93.16	66.07
22.29	19.9	61.69	57.58
15.87	20.05	43.22	69.51
9.35	9.43	141	143.6
10.61	11.89	117.9	84.06
10.33	10.13	79.86	95.13
13.8	13.71	35.68	29.06
20.5	16.76	38.55	41.1
